# Supplementary material for: Bakuchiol Is a Phenolic Isoprenoid with Novel Enantiomer-selective Anti-influenza A Virus Activity Involving Nrf2 Activation
Source: J Biol Chem. 2015 Oct 7;290(46):28001–17. doi: 10.1074/jbc.M115.669465 (PMC4646038; doi:10.1074/jbc.M115.669465)
Supplement: Supplemental Data [file 10.1074_M115.669465_jbc.M115.669465-1.xlsx]

## Sheet: Table 1
Supplemental Table 1 Quantitative real-time PCR primer sequences.
Primers	Nucleotide sequences (5'→3')
A/PR/8/34 NP forward	gaatggtgctctctgcttttga
A/PR/8/34 NP reverse	tccactttccgtttactctcctg
A/PR/8/34 NS1 forward	gcgatgccccattccttg
A/PR/8/34 NS1 reverse	atccgctccactatctgctttc
A/PR/8/34 PA forward	aagtgccataggccaggtttc
A/PR/8/34 PA reverse	cctcatctccattccccatttc
A/PR/8/34 PB1 forward	gacaacaaacaccgaaactggag
A/PR/8/34 PB1 reverse	ccatcgcctccaatacacaatc
A/PR/8/34 PB2 forward	ggtgcttacgggcaatcttc
A/PR/8/34 PB2 reverse	tgttcgtctctcccactcactatc
A/PR/8/34 M1 forward	gcatcggtctcataggcaaatg
A/PR/8/34 M1 reverse	cctctgctgcttgctcactc
A/PR/8/34 M2 forward	gaaaggagggccttctacgg
A/PR/8/34 M2 reverse	tcgtcagcatccacagcac
18s ribosaomal RNA forward	cggacaggattgacagattg
18s ribosaomal RNA reverse	caaatcgctccaccaactaa
canine IFN-b forward	ccagttccagaaggaggaca
canine IFN-b reverse	tgtcccaggtgaagttttcc
canine Mx1 forward	gaatcctgtacccaatcatgtg
canine Mx1 reverse	taccttctcctcatattggct
Firefly luciferase forward	tcgccagtcaagtaacaac
Firefly luciferase reverse	acttcgtccacaaacacaa
Renilla luciferase forward	aacgcggcctcttcttattt
Renilla luciferase reverse	gtctggtataatacaccgcg
canine NQO1 forward	ggcactctgcatttctgtgg
canine NQO1 reverse	caggcgtttcttccatcc
canine GSTA3 forward	atggacgaggcagaatggag
canine GSTA3 reverse	ggcacttgctggaacatcag
canine b-actin forward	tgccttgaagttggaaaacg
canine b-actin reverse	ctggggcctaatgttctcaca
A/PR/8/34, influenza A Puerto Rico 8/34; NP, nucleoprotein; NS1, nonstructural protein 1; PA, PB1 and PB2, RNA polymerase subunits; M1, matrix protein 1; M2, matrix protein 2; NQO1, NAD(P)H quinone oxidoreductase 1; GSTA3; glutathione S-transferase A3
