# Supplementary material for: Bakuchiol Is a Phenolic Isoprenoid with Novel Enantiomer-selective Anti-influenza A Virus Activity Involving Nrf2 Activation
Source: J Biol Chem. 2015 Oct 7;290(46):28001–17. doi: 10.1074/jbc.M115.669465 (PMC4646038; doi:10.1074/jbc.M115.669465)
Supplement: Supplemental Data [file 10.1074_M115.669465_jbc.M115.669465-2.xlsx]

## Sheet: Table 1
Table 2 The gene list of > 1.5 fold-changed mRNA expression in (+)-(S)-bakuchiol-treated MDCK cells by the analysis of next generation sequencing.
	Values of RPKM						The fold-changed values (the values of RPKM in DMSO without A/PR/8/34 as to 1)
gene	Without A/PR/8/34			With A/PR/8/34			Without A/PR/8/34			With A/PR/8/34
	DMSO	(+)-(S)-bakuchiol	(–)-(R)-bakuchiol	DMSO	(+)-(S)-bakuchiol	(–)-(R)-bakuchiol	DMSO	(+)-(S)-bakuchiol	(–)-(R)-bakuchiol	DMSO	(+)-(S)-bakuchiol	(–)-(R)-bakuchiol
solute carrier family 9, subfamily A (NHE5, cation proton antiporter 5), member 5	0.8	1.8	1.9	1	1.9	1.8	1	2.3	2.4	1.3	2.4	2.3
ubiquitin-conjugating enzyme E2D 3	6.6	13.7	15.2	12.9	12.8	11.2	1	2.1	2.3	2	1.9	1.7
angiopoietin-like 4	2.3	4.6	3.9	2.6	4.1	3.8	1	2	1.7	1.1	1.8	1.7
high mobility group nucleosomal binding domain 3	36.1	68.9	65.5	69.6	67.1	53.9	1	1.9	1.8	1.9	1.9	1.5
molybdenum cofactor sulfurase	0.9	1.7	1.7	1.8	1.3	1.5	1	1.9	1.9	2	1.4	1.7
cyclin E2	7.1	13.4	14.8	6.9	13	15.6	1	1.9	2.1	1	1.8	2.2
follistatin	21.6	39.9	40.4	55.7	49	51.5	1	1.8	1.9	2.6	2.3	2.4
sema domain, transmembrane domain (TM), and cytoplasmic domain, (semaphorin) 6B	1.2	2.2	2.3	1.2	2	1.9	1	1.8	1.9	1	1.7	1.6
myo-inositol oxygenase	13.5	24.7	27	19.8	25.2	25.8	1	1.8	2	1.5	1.9	1.9
NAD(P)H dehydrogenase, quinone 1	113.4	202.7	159.9	74.5	192	157.9	1	1.8	1.4	0.7	1.7	1.4
regulator of G-protein signaling 9	3.8	6.6	6.5	3.5	6.1	7	1	1.7	1.7	0.9	1.6	1.8
ADAM metallopeptidase domain 33	6.4	11.1	12.4	5.2	10	9.3	1	1.7	1.9	0.8	1.6	1.5
testis-specific serine kinase 3	4.5	7.8	7.5	7.3	5.5	7.8	1	1.7	1.7	1.6	1.2	1.7
GRB2-related adaptor protein 2	1.1	1.9	1.9	1.1	1.9	2	1	1.7	1.7	1	1.7	1.8
single-stranded DNA binding protein 2	0.7	1.2	1	0.7	0.9	1.1	1	1.7	1.4	1	1.3	1.6
NADH-ubiquinone oxidoreductase chain 2	1368.9	2325.6	2614.4	2194	2255	2105.2	1	1.7	1.9	1.6	1.6	1.5
Canis lupus familiaris pro-melanin-concentrating hormone (PMCH), mRNA	10.6	18	13.3	12.7	15	11.8	1	1.7	1.3	1.2	1.4	1.1
tubulin, alpha 1b	71.5	121.4	137.2	123.1	131.3	117.7	1	1.7	1.9	1.7	1.8	1.6
UDP-Gal:betaGlcNAc beta 1,3-galactosyltransferase, polypeptide 5	2.3	3.9	3.7	2.8	3.9	4.1	1	1.7	1.6	1.2	1.7	1.8
claudin 16	5.4	9.1	5.8	4.3	8.7	5.1	1	1.7	1.1	0.8	1.6	0.9
E2F transcription factor 8	4.4	7.4	7.8	6.1	6.6	7.8	1	1.7	1.8	1.4	1.5	1.8
potassium large conductance calcium-activated channel, subfamily M, beta member 4	13	21.8	19.8	14.2	15.4	16.8	1	1.7	1.5	1.1	1.2	1.3
dynein, axonemal, heavy chain 10	0.3	0.5	0.4	0.6	0.5	0.5	1	1.7	1.3	2	1.7	1.7
60S ribosomal protein L18a	23.4	38.9	42.7	36.5	45.4	33.5	1	1.7	1.8	1.6	1.9	1.4
Metallothionein-1	5.6	9.3	10.1	4.1	10.3	9.4	1	1.7	1.8	0.7	1.8	1.7
Nuclear enriched abundant transcript 1 conserved region 1	37.9	62.7	52.6	63.2	61.5	50.9	1	1.7	1.4	1.7	1.6	1.3
NADH-ubiquinone oxidoreductase chain 1	1685.7	2775	3132.6	2565.2	2643.5	2426.3	1	1.6	1.9	1.5	1.6	1.4
dual specificity phosphatase 2	2.2	3.6	4.1	2.5	3.6	4.9	1	1.6	1.9	1.1	1.6	2.2
regulator of G-protein signaling 9	5.7	9.3	9.8	5.8	7.8	9.6	1	1.6	1.7	1	1.4	1.7
stanniocalcin 2	1.3	2.1	1.7	1	2	1.8	1	1.6	1.3	0.8	1.5	1.4
solute carrier family 7 (anionic amino acid transporter light chain, xc- system), member 11	4.8	7.7	5.6	4.6	8.2	6.5	1	1.6	1.2	1	1.7	1.4
Nuclear enriched abundant transcript 1 conserved region 2	83.9	134.5	146.8	151.2	134.3	132.3	1	1.6	1.7	1.8	1.6	1.6
olfactomedin-like 2A	0.5	0.8	0.8	0.6	0.8	1.1	1	1.6	1.6	1.2	1.6	2.2
ChaC, cation transport regulator homolog 1 (E. coli)	5.5	8.8	8	20.8	11.5	11.8	1	1.6	1.5	3.8	2.1	2.1
Canis lupus familiaris nitric oxide synthase 3 (endothelial cell) (NOS3), mRNA	1.5	2.4	2.4	1.1	2.2	2.6	1	1.6	1.6	0.7	1.5	1.7
glutamic-pyruvate transaminase (alanine aminotransferase)	3	4.8	4.5	4.3	4.1	4.7	1	1.6	1.5	1.4	1.4	1.6
docking protein 7	4.7	7.5	7.6	6.2	6.7	6.9	1	1.6	1.6	1.3	1.4	1.5
centromere protein U	2.7	4.3	4.7	2.5	3.9	3.9	1	1.6	1.7	0.9	1.4	1.4
docking protein 7	2.2	3.5	3.6	2.8	2.9	3.6	1	1.6	1.6	1.3	1.3	1.6
Cytochrome c oxidase subunit 2	4363.5	6933.5	7553.2	7312.1	7028.1	6903.9	1	1.6	1.7	1.7	1.6	1.6
T-box 2	1.7	2.7	2.4	2.5	2.8	3	1	1.6	1.4	1.5	1.6	1.8
tropomyosin 3	4.6	7.3	6.1	5.3	6	8.2	1	1.6	1.3	1.2	1.3	1.8
NADH-ubiquinone oxidoreductase chain 6	732.3	1161.8	1381.7	1166.5	1148.3	1013.5	1	1.6	1.9	1.6	1.6	1.4
ADAM metallopeptidase domain 33	2.9	4.6	5.5	2.4	4.5	3.9	1	1.6	1.9	0.8	1.6	1.3
Canis lupus familiaris ATPase, H+ transporting, lysosomal 9kDa, V0 subunit e1 (ATP6V0E1), mRNA	7.6	12	11.4	8.5	13.2	9.4	1	1.6	1.5	1.1	1.7	1.2
transcription factor 19	6.4	10.1	9.2	7.7	9.4	8.7	1	1.6	1.4	1.2	1.5	1.4
protein tyrosine phosphatase, receptor type, f polypeptide (PTPRF), interacting protein (liprin), alpha 4	0.7	1.1	1.4	0.6	1.1	0.9	1	1.6	2	0.9	1.6	1.3
AT rich interactive domain 3B (BRIGHT-like)	1.6	2.5	2.3	2.2	1.9	2.1	1	1.6	1.4	1.4	1.2	1.3
Cdk5 and Abl enzyme substrate 1	2.5	3.9	3.3	5.5	4.8	4.3	1	1.6	1.3	2.2	1.9	1.7
meiotic nuclear divisions 1 homolog (S. cerevisiae)	4.3	6.7	6.8	5.8	6.9	6.7	1	1.6	1.6	1.3	1.6	1.6
IL2-inducible T-cell kinase	0.9	1.4	1.2	1.1	1.1	1.4	1	1.6	1.3	1.2	1.2	1.6
periaxin	0.9	1.4	1.2	1.1	1.4	0.9	1	1.6	1.3	1.2	1.6	1
heterogeneous nuclear ribonucleoprotein A1-like 2	2.9	4.5	4.6	4	4.3	4.3	1	1.6	1.6	1.4	1.5	1.5
carbonic anhydrase VB, mitochondrial	5.1	7.9	7	6.8	8.7	7.7	1	1.5	1.4	1.3	1.7	1.5
solute carrier family 4 (anion exchanger), member 1, adaptor protein	20.6	31.9	26.7	21.4	27.8	17.9	1	1.5	1.3	1	1.3	0.9
THAP domain containing 10	4.2	6.5	6.2	5.1	6.2	6.4	1	1.5	1.5	1.2	1.5	1.5
v-myb avian myeloblastosis viral oncogene homolog-like 1	6.4	9.9	10.6	7.6	10.8	10.5	1	1.5	1.7	1.2	1.7	1.6
T-box 2	1.3	2	1.6	1.8	2.3	2.2	1	1.5	1.2	1.4	1.8	1.7
vesicle-associated membrane protein 1 (synaptobrevin 1)	12.5	19.2	16.7	18.2	16.7	15	1	1.5	1.3	1.5	1.3	1.2
mucolipin 3	3	4.6	3.6	3.2	3.7	4	1	1.5	1.2	1.1	1.2	1.3
potassium channel, subfamily K, member 6	3.4	5.2	4.7	4.5	4.7	5.1	1	1.5	1.4	1.3	1.4	1.5
F-box protein 5	11.2	17.1	17.6	16.9	16.7	18.2	1	1.5	1.6	1.5	1.5	1.6
THAP domain containing 10	4.2	6.4	6.1	5	6.1	6.3	1	1.5	1.5	1.2	1.5	1.5
SLAIN motif family, member 1	2.1	3.2	3.1	3.2	3.2	3.3	1	1.5	1.5	1.5	1.5	1.6
tetratricopeptide repeat domain 31	24.9	37.8	39.7	32.8	35.6	34	1	1.5	1.6	1.3	1.4	1.4
ubiquitin domain containing 1	5.6	8.5	7.5	5.3	8.4	6.9	1	1.5	1.3	0.9	1.5	1.2
carbonic anhydrase VB, mitochondrial	6.2	9.4	8.3	8.1	10.5	9.6	1	1.5	1.3	1.3	1.7	1.5
sideroflexin 5	3.1	4.7	5.4	2.1	4.5	4.3	1	1.5	1.7	0.7	1.5	1.4
Canis lupus familiaris OTU domain, ubiquitin aldehyde binding 1 (OTUB1), mRNA	3.3	5	5.1	3.6	4.1	4.6	1	1.5	1.5	1.1	1.2	1.4
CLK4-associating serine/arginine rich protein	7	10.6	10.8	10.4	9.6	10.1	1	1.5	1.5	1.5	1.4	1.4
heparin-binding EGF-like growth factor	5.7	8.6	8.8	6.1	9.2	9.8	1	1.5	1.5	1.1	1.6	1.7
heterogeneous nuclear ribonucleoprotein A1-like 2	3	4.5	4.8	4.1	4.3	4.4	1	1.5	1.6	1.4	1.4	1.5
v-myb avian myeloblastosis viral oncogene homolog-like 1	4	6	6.1	4.3	6.1	6	1	1.5	1.5	1.1	1.5	1.5
chromatin assembly factor 1, subunit B (p60)	7.8	11.7	11	11.6	10.9	11.8	1	1.5	1.4	1.5	1.4	1.5
regulator of G-protein signaling 11	7	10.5	10.8	8	8.6	8.3	1	1.5	1.5	1.1	1.2	1.2
protein tyrosine phosphatase, receptor type, f polypeptide (PTPRF), interacting protein (liprin), alpha 4	0.6	0.9	1	0.5	0.9	0.7	1	1.5	1.7	0.8	1.5	1.2
syndecan 3	1.8	2.7	2.8	1.8	2.7	2.7	1	1.5	1.6	1	1.5	1.5
C-type lectin domain family 2, member L	4.4	6.6	7	2.3	3.8	5.6	1	1.5	1.6	0.5	0.9	1.3
Canis lupus familiaris zona pellucida glycoprotein 2 (sperm receptor) (ZP2), mRNA	2.2	3.3	3.1	1.4	3.3	3	1	1.5	1.4	0.6	1.5	1.4
Cdk5 and Abl enzyme substrate 1	0.8	1.2	1	1.6	1.4	1.2	1	1.5	1.3	2	1.8	1.5
solute carrier family 27 (fatty acid transporter), member 3	2.2	3.3	3.8	2	3.2	3.1	1	1.5	1.7	0.9	1.5	1.4
interleukin 10 receptor, alpha	12.7	19	17.3	15.9	20.8	19.9	1	1.5	1.4	1.3	1.6	1.6
centromere protein K	11.3	16.9	15.2	13.1	15.6	15.4	1	1.5	1.3	1.2	1.4	1.4
cell division cycle associated 5	28.3	42.3	41.6	46.7	42.7	40.6	1	1.5	1.5	1.7	1.5	1.4
Glutathione S-transferase	13	19.4	15.3	6.3	17.6	14.5	1	1.5	1.2	0.5	1.4	1.1
leucine rich repeat containing 34	4.7	7	4.6	5.2	4.6	3.8	1	1.5	1	1.1	1	0.8
RAN binding protein 10	8.2	12.2	12.1	12.7	11.3	12.5	1	1.5	1.5	1.5	1.4	1.5
chromatin assembly factor 1, subunit B (p60)	8	11.9	11.3	11.8	11.1	12	1	1.5	1.4	1.5	1.4	1.5
zinc finger and BTB domain containing 34	3.9	5.8	5.6	5.2	5.6	5.3	1	1.5	1.4	1.3	1.4	1.4
kinesin family member 5A	3.1	4.6	5.1	3.2	4.2	4.7	1	1.5	1.6	1	1.4	1.5
lin-7 homolog B (C. elegans)	8.1	12	11.5	7.6	10.4	9.8	1	1.5	1.4	0.9	1.3	1.2
fibronectin leucine rich transmembrane protein 3	5.4	8	7	7.3	6.9	7.6	1	1.5	1.3	1.4	1.3	1.4
tripartite motif containing 14	2.3	3.4	4.1	14.4	5.4	8.6	1	1.5	1.8	6.3	2.3	3.7
cardiotrophin-like cytokine factor 1	15.7	23.2	22.9	16.1	22.2	20.8	1	1.5	1.5	1	1.4	1.3
prostaglandin reductase 1	76.3	112.3	100.3	60.9	108	92.8	1	1.5	1.3	0.8	1.4	1.2
chromosome 9 open reading frame 171	3.4	5	4.5	3.4	4.2	4.2	1	1.5	1.3	1	1.2	1.2
paraneoplastic Ma antigen 1	5.1	7.5	5.3	6.5	6.8	8.1	1	1.5	1	1.3	1.3	1.6
F-box protein 5	15.1	22.2	25.5	21.6	22.4	24.8	1	1.5	1.7	1.4	1.5	1.6
gamma-aminobutyric acid (GABA) B receptor, 1	3	4.4	4	2.6	3.9	3.8	1	1.5	1.3	0.9	1.3	1.3
myo-inositol oxygenase	39.3	57.6	62.4	49.7	62.5	57.7	1	1.5	1.6	1.3	1.6	1.5
LY6/PLAUR domain containing 1	9.7	14.2	13.5	12.4	13.9	13.9	1	1.5	1.4	1.3	1.4	1.4
carnitine palmitoyltransferase 1A (liver)	12.3	18	17.5	12.4	18.4	19.9	1	1.5	1.4	1	1.5	1.6
polo-like kinase 3	2.6	3.8	4.5	5.3	4.7	4.4	1	1.5	1.7	2	1.8	1.7
coiled-coil domain containing 151	2.4	3.5	3.6	2	2.7	2.3	1	1.5	1.5	0.8	1.1	1
GTP binding protein overexpressed in skeletal muscle	9.1	13.2	14.2	7.6	15	16.2	1	1.5	1.6	0.8	1.6	1.8
The data indicate the number of reads per kilobase per million mapped read (RPKM). These genes were sorted at > 1.5 fold-changed mRNA expression in (+)-(S)-bakuchiol-treated MDCK cells wtihout A/PR/8/34.
DMSO, dimethyl sulfoxide
